# Supplementary material for: Rehabilitation Oculomotor Screening Evaluation in Persons with Traumatic Brain Injury
Source: J Eye Mov Res. 2026 Jul 2;19(4):70. doi: 10.3390/jemr19040070 (PMC13398043; doi:10.3390/jemr19040070)
Supplement: Supplementary file 1 [file jemr-19-00070-s001.zip]

Archive with 2 entries (2 files):
- Supplementary File S1_ROSE score sheet.pdf
- Supplementary File S2_ROSE instructions.pdf
